# Supplementary material for: Variations of stomata development in tea plant (Camellia sinensis) leaves in different light and temperature environments and genetic backgrounds
Source: Hortic Res. 2022 Dec 9;10(2):uhac278. doi: 10.1093/hr/uhac278 (PMC9926154; doi:10.1093/hr/uhac278)
Supplement: Web_Material_uhac278 [file web_material_uhac278.zip]

Archive with 2 entries (2 files):
- Supplement stomata development R1.pdf
- Tea stomata development Supplemental data R1.xls
