# Supplementary material for: Variations of stomata development in tea plant (Camellia sinensis) leaves in different light and temperature environments and genetic backgrounds
Source: Hortic Res. 2022 Dec 9;10(2):uhac278. doi: 10.1093/hr/uhac278 (PMC9926154; doi:10.1093/hr/uhac278)
Supplement: Web_Material_uhac278 [file web_material_uhac278.zip › Tea stomata development Supplemental data R1.xls]

## Sheet: Supplementary Dataset 1 
Table S1: Promoter analysis on stomatal development genes in tea plants (Yu et al., 2021)
Results Summary
Identifier		Description
Sequence Number	name	gene_id	Hits Found	Status	Top Hit	Details
1	CsSPCHa	TEA029105	1	DONE	HLH	Helix-loop-helix DNA-binding domain
2	CsSPCHb	TEA029434	1	DONE	HLH	Helix-loop-helix DNA-binding domain
3	CsMUTE	TEA025673	1	DONE	HLH	Helix-loop-helix DNA-binding domain
4	CsFAMA	TEA011370	1	DONE	HLH	Helix-loop-helix DNA-binding domain
6	CsSCRM	TEA009785	1	DONE	HLH	Helix-loop-helix DNA-binding domain
7	CsSCRM2a	TEA000036	1	DONE	HLH	Helix-loop-helix DNA-binding domain
8	CsSCRM2b	TEA013512	1	DONE	HLH	Helix-loop-helix DNA-binding domain
9	CsMYB88	TEA019308	2	DONE	Myb_DNA-binding	Myb-like DNA-binding domain
10	CsMYB124b	TEA025556	2	DONE	Myb_DNA-binding	Myb-like DNA-binding domain
11	CsMYB124a	TEA007744	0	DONE
12	CsER	TEA016781	7	DONE	Pkinase	Protein kinase domain
13	CsTMM	TEA013511	3	DONE	LRR_8	Leucine rich repeat
14	CsERL1/2a	TEA002922	7	DONE	Pkinase	Protein kinase domain
15	CsMPK3	TEA026040	3	DONE	Pkinase	Protein kinase domain
16	CsMPK6	TEA024415	2	DONE	Pkinase	Protein kinase domain
17	CsMKK4	TEA001048	2	DONE	Pkinase	Protein kinase domain
18	CsMKK5	TEA007966	2	DONE	Pkinase	Protein kinase domain
19	CsMKK6a	TEA015514	2	DONE	Pkinase	Protein kinase domain
20	CsMKK6b	TEA022537	3	DONE	Pkinase	Protein kinase domain
21	CsMKK7a	TEA008204	3	DONE	Pkinase	Protein kinase domain
22	CsMKK7b	TEA007510	3	DONE	Pkinase	Protein kinase domain
23	CsYODAa	TEA027265	3	DONE	Pkinase	Protein kinase domain
24	CsYODAb	TEA008165	3	DONE	Pkinase	Protein kinase domain
25	CsEPF1/2a	TEA008903	1	DONE	EPF	Epidermal patterning factor proteins
29	CsEPFL9	TEA010174	1	DONE	Stomagen	Stomagen
30	CsCYCD7-1a	TEA008391	1	DONE	Cyclin_C	Cyclin, C-terminal domain
31	CsCYCD7-1b	TEA022072	0	DONE
32	CsCYCD3-1a	TEA025845	2	DONE	Cyclin_N	Cyclin, N-terminal domain
33	CsCYCD3-1b	TEA014197	2	DONE	Cyclin_N	Cyclin, N-terminal domain
34	CsCYCD3-2a	TEA004537	2	DONE	Cyclin_N	Cyclin, N-terminal domain
35	CsCYCD3-2b	TEA008197	2	DONE	Cyclin_N	Cyclin, N-terminal domain
36	CsCYCD5-1a	TEA029991	2	DONE	Cyclin_N	Cyclin, N-terminal domain
37	CsCYCD5-1b	TEA011528	2	DONE	Cyclin_N	Cyclin, N-terminal domain
38	CsCYCD5-1c	TEA031243	2	DONE	Cyclin_N	Cyclin, N-terminal domain
39	CsMYB3R-1	TEA024836	2	DONE	Myb_DNA-binding	Myb-like DNA-binding domain
40	CsMYB3R-4	TEA024305	5	DONE	Myb_DNA-binding	Myb-like DNA-binding domain
41	CsCDKA-1	TEA011791	2	DONE	Pkinase	Protein kinase domain
42	CsSOL1	TEA025162	1	DONE	Peptidase_M14	Zinc carboxypeptidase
43	CsSOL2a	TEA022204	1	DONE	TCR	Tesmin/TSO1-like CXC domain, cysteine-rich domain
44	CsSOL2b	TEA031233	1	DONE	TCR	Tesmin/TSO1-like CXC domain, cysteine-rich domain
45	CsCDKB1-1	TEA019056	2	DONE	Pkinase	Protein kinase domain
46	CsCDKB1-2	TEA018325	3	DONE	Pkinase	Protein kinase domain
47	CsCOP1	TEA023893	5	DONE	WD40	WD domain, G-beta repeat
48	CsHSP90-1	TEA003992	3	DONE	HSP90	Hsp90 protein
49	CsHSP90-2	TEA008112	3	DONE	HSP90	Hsp90 protein
50	CsHSP90-3	TEA027790	3	DONE	HSP90	Hsp90 protein
51	CsHSP90-4	TEA007238	3	DONE	HSP90	Hsp90 protein
52	CsALMT6	TEA032049	2	DONE	ALMT	Aluminium activated malate transporter
53	CsALMT9	TEA002026	3	DONE	ALMT	Aluminium activated malate transporter
54	CsMATE	TEA011526	1	DONE	MatE	MatE
55	CsMYC2	TEA000833	3	DONE	bHLH-MYC_N	bHLH-MYC and R2R3-MYB transcription factors N-terminal
56	CsMYC4	TEA003964	2	DONE	bHLH-MYC_N	bHLH-MYC and R2R3-MYB transcription factors N-terminal
57	CsDD1	TEA015301	3	DONE	Peptidase_S8	Subtilase family

## Sheet: Supplementary Dataset 2 
Table S2. Expression profiles of dvelopment regulatory genes in different tea plant tissue
name	gene_id	Apical bud	Young leaf	Mature leaf	Old leaf	Stem	Root	Flower	Fruit
CsSPCHa	TEA029105	20.29	2.58	0	0	0.09	0.12	0	0
CsSPCHb	TEA029434	29.94	3.54	0	0	0.22	0.03	0	0.08
CsMUTE	TEA025673	3.51	15.16	0	0	0	0	0	0.16
CsFAMA	TEA011370	10.41	20.42	0.33	0.09	1.82	0.28	0.73	0.64
CsSCRM	TEA009785	15.28	32.26	37.71	19.79	11.83	2.63	12.72	8.56
CsSCRM2a	TEA000036	118.4	111.47	49.23	50.2	46.76	28.97	13.16	31.93
CsSCRM2b	TEA013512	84.87	80.94	23.06	61.73	23.56	11.97	10.24	30.99
CsMYB88	TEA019308	12.5	9.76	1.72	2.48	12.19	11.62	4.33	1.55
CsMYB124b	TEA025556	10.35	9.46	1.42	0.34	14.06	7.16	0.65	2.7
CsMYB124a	TEA007744	5.44	3.53	1.17	0.47	7.06	3.91	0.06	2.35
CsER	TEA016781	142.98	65.9	3.99	0.77	28.26	1.34	2.14	10.22
CsTMM	TEA013511	47.75	6.32	0.52	0.11	21.12	0.16	0.44	0
CsERL1/2a	TEA002922	3.07	0.76	0	0	2.4	0.02	0.27	0.03
CsMPK3	TEA026040	49.61	46.8	36.66	77.85	19.81	370.04	19.1	48.63
CsMPK6	TEA024415	33.88	32.9	48.86	42.09	48.74	40.53	38.29	54.54
CsMKK4	TEA001048	5.25	5.67	8.87	7.03	6.72	6.02	4.32	8.75
CsMKK5	TEA007966	100.71	82.88	80.36	57.34	72.22	120.84	110.61	108.36
CsMKK6a	TEA015514	8.81	10.02	0.13	0.4	2.32	1.57	0.05	0
CsMKK6b	TEA022537	28.41	23.2	0.81	0.21	6.06	3.87	0.49	0.89
CsMKK7a	TEA008204	117.18	121.41	20.31	20.07	33.94	64.32	22.77	180.98
CsMKK7b	TEA007510	207.12	189.21	41.56	42	72.67	141.97	13.92	411.11
CsYODAa	TEA027265	44.24	49.02	59.22	49.16	45.3	40.87	26.02	31.83
CsYODAb	TEA008165	42.72	33.92	40.89	31.29	40.77	23.98	11.51	26.66
CsEPF1/2a	TEA008903	0.2	2.44	0	0	0	0	0	0
CsEPF1/2b	TEA013017	13.03	13.47	13.19	11.82	13.14	9.68	7.3	11.81
CsEPF1/2c	TEA032229	40.92	35.3	10.03	4.39	30.95	15.31	2.19	10.57
CsEPF1/2d	TEA017353	38.38	29.62	5.6	2.2	13.01	6.02	0.7	4.62
CsEPFL9	TEA010174	99.69	169.76	178.21	259.48	129.64	4.54	4.78	3.81
CsCYCD7-1a	TEA008391	0.05	0.84	0	0	0	0	0.57	0
CsCYCD7-1b	TEA022072	3.76	6.12	8.43	5.94	6.91	2.25	2.44	7.38
CsCYCD3-1a	TEA025845	372.42	217.83	10.71	5.57	57.11	15.1	3.39	7.99
CsCYCD3-1b	TEA014197	249.16	166.73	48.34	2.97	63.07	34.27	20.74	66.1
CsCYCD3-2a	TEA004537	138.59	51.72	5.78	1.57	32.82	15.95	2.24	46.19
CsCYCD3-2b	TEA008197	27.47	15.33	8.81	1.6	21.92	7.94	2.5	11.09
CsCYCD5-1a	TEA029991	4.75	7.65	0.52	0	4.39	0.71	0.25	0.04
CsCYCD5-1b	TEA011528	1.21	0.43	0	0.03	1.23	0.1	1.67	0.03
CsCYCD5-1c	TEA031243	4	1.88	0.4	1.13	1.56	2.35	3.15	0.17
CsMYB3R-1	TEA024836	46.14	35.63	0.94	0.85	11.43	5.3	2.89	0.24
CsMYB3R-4	TEA024305	28.25	24.88	10.73	11.39	16.07	14.22	7.02	9.51
CsCDKA-1	TEA011791	16.36	17.47	9.24	5.76	16.58	11.6	5.15	8.72
CsSOL1	TEA025162	3.05	3.02	1.85	2.14	4.36	3.1	2.19	2.94
CsSOL2a	TEA022204	18.44	21.8	5.48	1.17	18.22	7.77	1.53	8.74
CsSOL2b	TEA031233	13.58	17.49	1.72	0.43	10.53	3.8	1.04	3.74
CsCDKB1-1	TEA019056	481.56	349.03	3.09	0.73	98.93	51.75	6.23	0.82
CsCDKB1-2	TEA018325	136.15	105.95	1.73	0.48	38.18	24.92	1.45	0.31
CsCOP1	TEA023893	13.29	21.42	36.49	44.54	16.67	7.26	18.7	9.89
CsHSP90-1	TEA027790	29.4	29.63	36.62	10.19	6.66	408.64	15.51	339.04
CsHSP90-2	TEA003992	54.26	21.31	38.82	23.02	42.18	334.3	59.04	281.42
CsHSP90-3	TEA008112	242.42	159.21	246.26	202.61	196.86	399.76	280.8	509.69
CsHSP90-4	TEA007238	0.31	0.08	0.6	0.29	0.99	0.2	0.22	0.31
CsQUAC1	TEA025995	0.05	0.89	0.84	2.89	0	0.22	5.42	0.03
CsAAPK	TEA031876	2.48	2.03	5.05	4.32	5.45	7.71	4.45	12.19
CsSLAC1	TEA012371	0.37	1.78	0.6	4.04	0.83	0.04	0.89	0.05
CsSLAH3-1	TEA030978	0.25	0.34	1.66	0.61	0.02	0.02	0.16	2.24
CsSLAH3-2	TEA007719	34.27	74.95	45.96	67.34	30.54	39.43	6.42	1.17
CsALMT6	TEA002026	13.8	6.59	6.93	2.71	17.23	4.69	7.23	24.21
CsALMT9	TEA032049	30.01	30.16	29.15	35.04	28.67	2.55	25.28	34.86
CsMATE	TEA011526	8.05	8.09	3.87	0.24	9.26	216.1	3.19	3.83
CsMYC2	TEA000833	274.43	99.41	39.28	32.82	49.89	372.13	30.26	140.35
CsMYC4	TEA003964	70.82	73.08	64.1	67.23	66.3	31.02	85.08	96.5
CsDD1	TEA015301	5.37	18.87	5.87	6.95	4.25	3.89	1.11	5.66

## Sheet: Supplementary Dataset 3 
Table S3. Expression profiles of stomatal development genes in tea plant developing leaf and stems
name	gene_id	fpkm_L1	fpkm_L2	fpkm_L3	fpkm_L4	fpkm_L5	fpkm_S1	fpkm_S2	fpkm_S3	fpkm_S4
CsSPCHa	TEA029105	3.98	1.1	0.13	0.21	0	0.07	0.07	0	0
CsSPCHb	TEA029434	3.86	0.81	0.15	0	0.04	0	0	0	0.06
CsMUTE	TEA025673	17.05	13.39	2.05	0	0	0	0	0	0
CsFAMA	TEA011370	23.25	14.89	19.59	15.67	9.54	1.98	0.38	0.05	0
CsSCRM	TEA009785	24.6	26.51	35.81	34.79	36.06	5.42	4.09	5.89	5.67
CsSCRM2a	TEA000036	46.09	43.52	33.25	32.5	26.73	24.33	19.53	17.29	15.65
CsSCRM2b	TEA013512	39.93	44.68	32.87	26.21	22.77	11.03	14.25	12.89	7.53
CsMYB88	TEA019308	5.91	5.33	4.32	4.45	2	6.74	6.08	6.95	2.05
CsMYB124b	TEA025556	5.86	5.84	4.62	4.65	2.67	10.67	8.31	7.52	3.03
CsMYB124a	TEA007744	1.27	2.61	0.99	1.16	0.76	0.61	0.72	0.74	0.22
CsER	TEA016781	66.42	39.96	23.89	23.68	20.35	11.03	7.42	4.04	1.63
CsTMM	TEA013511	10.84	3.01	1.81	1.04	0.49	8.87	5.96	1.15	0.6
CsERL1/2a	TEA002922	1.16	0.57	0.12	0.04	0	0.19	0.15	0.04	0
CsMPK3	TEA026040	41.35	360.86	69.97	71.63	63.97	72.22	132.41	25.56	21.67
CsMPK6	TEA024415	41.18	37.71	39.47	39.05	37.35	43.77	50.67	66.32	60.05
CsMKK4	TEA001048	3.39	2.95	3.09	3.66	3.36	2.3	2.09	2.95	3.29
CsMKK5	TEA007966	35.52	38.55	39.02	34.17	41.74	59.74	61.69	61.38	69.49
CsMKK6a	TEA015514	15.05	12.06	5.22	3.62	1.11	4.33	2.81	3.09	2.54
CsMKK6b	TEA022537	9.69	7.29	4.3	1.85	0.82	3.01	2.33	1.36	0.82
CsMKK7a	TEA008204	20.59	43.35	17.76	12.7	15.42	39.08	31.49	37.59	111.07
CsMKK7b	TEA007510	74.2	87.98	61.33	47.35	61.31	76.34	75.99	89.35	305.82
CsYODAa	TEA027265	27.67	27.73	24.86	28.82	26.42	21.28	23.6	29.84	49.44
CsYODAb	TEA008165	23.69	26.8	22.56	22.19	18.54	14.98	15.11	20.2	28.53
CsEPF1/2a	TEA008903	1.65	1.64	1.25	0.24	0	0	0	0	0
CsEPF1/2b	TEA013017	10.8	9.74	8.54	8.42	7.87	4.47	3.98	6.04	5.91
CsEPF1/2c	TEA032229	25.25	25.74	20.59	21.74	14.69	26.22	24.5	18.15	19.29
CsEPF1/2d	TEA017353	44.21	32.54	17.95	14.34	7.85	13.21	7.58	6.17	5.09
CsEPFL9	TEA010174	101.88	112.95	112.28	107.42	75.05	11.41	7.58	4.29	0.91
CsCYCD7-1a	TEA008391	0.31	0.17	0	0	0	0	0	0	0
CsCYCD7-1b	TEA022072	19.48	16.32	16.39	21.23	18.04	5.36	5.41	7.89	8.34
CsCYCD3-1a	TEA025845	126.31	75.88	39.01	20.96	10.81	25.8	25.17	32.56	13.03
CsCYCD3-1b	TEA014197	111.18	78.66	58.98	48.28	30.3	20.82	24.42	22.89	17.09
CsCYCD3-2a	TEA004537	37.22	23	24.58	19.67	17.13	13.99	11.29	12.98	6.65
CsCYCD3-2b	TEA008197	13.31	12.32	10.84	10.41	9.57	11.46	10.85	11.11	8.27
CsCYCD5-1a	TEA029991	24.55	13.6	24.68	23.44	15.69	10.5	5.75	2.26	0.45
CsCYCD5-1b	TEA011528	0.66	0.19	0.44	0.37	0.33	1.13	0.82	0.25	0.08
CsCYCD5-1c	TEA031243	1.54	1.95	1.53	0.78	0.74	0.64	0.06	0.13	0.14
CsMYB3R-1	TEA024836	16.99	14.24	6.11	3.17	1.73	5.88	4.07	4.62	4.69
CsMYB3R-4	TEA024305	50.58	39.13	29.91	28.91	22.43	24.69	26.63	34.51	45.93
CsCDKA-1	TEA011791	19.13	16.94	17.13	16.51	12.76	11.75	9.49	8.15	3.91
CsSOL1	TEA025162	7.15	5.96	5.1	6.86	5.37	3.52	3.23	3.21	2.94
CsSOL2a	TEA022204	16.24	13.33	11.52	11.96	10.44	9.59	8.32	7.26	5.65
CsSOL2b	TEA031233	35.32	25.9	27.4	25.99	16.39	8.55	4.51	4.42	1.62
CsCDKB1-1	TEA019056	94.05	75.81	33.58	18.19	5.32	29.45	17.44	15.58	14.51
CsCDKB1-2	TEA018325	38.12	27.97	11.57	7.08	1.9	13.82	9.48	8.23	8.33
CsCOP1	TEA023893	25.29	24.88	23.73	25.61	25.21	6.89	6.54	8.53	5.65
CsHSP90-1	TEA027790	12.58	16.18	12.86	13.06	18.34	12.19	17.23	15.09	18.65
CsHSP90-2	TEA003992	19.04	11.92	14.54	12.3	15.71	50.83	56.24	64.1	64.97
CsHSP90-3	TEA008112	206.49	174.81	192.14	169.62	219.52	392.54	405.5	448.05	564.21
CsHSP90-4	TEA007238	0.07	0.14	0.2	0.14	0.42	1.15	0.95	2.48	0.96
CsALMT6	TEA002026	8.29	6.45	7.19	7.51	5.8	13.19	9.51	8	1.75
CsALMT9	TEA032049	26.42	22.44	24.85	24.08	19.99	17.17	13.22	18.59	15.53
CsMATE	TEA011526	2.83	8.49	3.88	3.1	1.79	6.08	38.75	5.11	136.52
CsMYC2	TEA000833	47.04	162.17	39.78	33.65	30.9	85.02	145.54	83.32	209.75
CsMYC4	TEA003964	33.9	34.78	33.89	31.89	35.12	45.73	53.68	61.56	91.87
CsSDD1	TEA015301	7.4	8.97	4.67	2.34	1.62	0.67	1.09	0.88	0.56

## Sheet: Supplementary Dataset 4 
Table S4. Expression profiles of stomatal development regulatory genes in tea plant shoot tips under regular light or shading treatment
name	gene_id	C_0h	C_4h	C_8h	C_2d	C_4d	C_8d	C_14d	Shade0h	Shade4h	Shade8h	Shade2d	Shade4d	Shade8d	Shade14d	name	S/C0h	S/C4h	S/C8h	S/C2d	S/C4d	S/C8d	S/C14d
CsSPCHa	TEA029105	5.52	3.77	4.57	6.47	4.68	5.4	4.49	7.31	5.69	5.03	7.11	5.49	5.56	4.4	CsSPCHa	1.32428	1.50928	1.10066	1.09892	1.17308	1.02963	0.979955
CsSPCHb	TEA029434	5.65	5.3	8.36	7.35	7.87	9.5	5.84	7.56	8.79	6.22	8.99	6.71	9.23	5.82	CsSPCHb	1.33805	1.65849	0.744019	1.22313	0.852605	0.971579	0.996575
CsMUTE	TEA025673	3.85	2.32	7.05	8.44	5.57	1.5	4.99	4.43	2.91	2.08	6.12	6.44	4.48	9.75	CsMUTE	1.15065	1.25431	0.295035	0.725118	1.15619	2.98667	1.95391
CsFAMA	TEA011370	9.38	8.41	9.49	12.4	10.59	7.6	10.48	10.27	9.77	11.1	11.85	13.29	11.82	13.23	CsFAMA	1.09488	1.16171	1.16965	0.955645	1.25496	1.55526	1.2624
CsSCRM	TEA009785	11.85	10.93	29.57	28.77	19.59	9.48	17.77	14.36	12.51	17.47	20.44	19.04	17.02	23.06	CsSCRM	1.21181	1.14456	0.590801	0.710462	0.971924	1.79536	1.29769
CsSCRM2a	TEA000036	26.3	27.45	35.02	46.67	37.95	31.27	40.93	35.56	30.45	37.96	48.58	37.42	35.79	39.68	CsSCRM2a	1.35209	1.10929	1.08395	1.04093	0.986034	1.14455	0.96946
CsSCRM2b	TEA013512	33.23	29.69	31.68	32.28	33.38	27.47	35.58	37.53	30.35	33.33	36.87	34.4	31.76	34.09	CsSCRM2b	1.1294	1.02223	1.05208	1.14219	1.03056	1.15617	0.958123
CsMYB88	TEA019308	3.94	4.62	4.42	4.17	6.5	4.66	4.67	4.26	4.7	3.58	3.47	3.78	4.22	3.9	CsMYB88	1.08122	1.01732	0.809955	0.832134	0.581538	0.905579	0.835118
CsMYB124b	TEA025556	3.15	4.84	4.29	3.91	6.24	4.36	5.49	3.87	4.37	5	4.29	4.41	3.79	3.43	CsMYB124b	1.22857	0.902893	1.1655	1.09719	0.706731	0.869266	0.624772
CsMYB124a	TEA007744	7.17	6.24	6.26	8.33	8.87	5.38	8.56	6.78	9.25	5.17	9.44	10.04	6.77	9.49	CsMYB124a	0.945607	1.48237	0.825879	1.13325	1.13191	1.25836	1.10864
CsER	TEA016781	96.2	97.37	67.38	59.98	94.82	99.79	83.08	95.16	96.92	113.01	92.85	104.41	97.76	60.26	CsER	0.989189	0.995378	1.6772	1.54802	1.10114	0.979657	0.725325
CsTMM	TEA013511	52.72	46.19	31.82	45.64	44.72	55.45	45.24	57.29	47.61	45.94	54.16	27.87	28.46	29.36	CsTMM	1.08668	1.03074	1.44375	1.18668	0.623211	0.513255	0.648983
CsERL1/2a	TEA002922	2.02	4.26	4.67	2.54	5.82	4.03	2.88	3.05	3.77	4.4	3.46	4.12	2.39	3.08	CsERL1/2a	1.5099	0.884977	0.942184	1.3622	0.707904	0.593052	1.06944
CsMPK3	TEA026040	8.22	28.48	12.48	19.63	14.7	53.25	16.93	22.12	40.31	29.12	14.33	27.3	16.7	33.18	CsMPK3	2.691	1.41538	2.33333	0.730005	1.85714	0.313615	1.95983
CsMPK6	TEA024415	25.53	34.84	30.57	27.25	30.25	25.89	26.55	26.4	30.45	33.07	26.99	30.54	25.02	24.83	CsMPK6	1.03408	0.873995	1.08178	0.990459	1.00959	0.966396	0.935217
CsMKK4	TEA001048	3.04	3.11	4.58	3.39	3.81	2.76	3.01	2.3	3.11	4.16	2.69	2.81	3.16	2.51	CsMKK4	0.756579	1	0.908297	0.79351	0.737533	1.14493	0.833887
CsMKK5	TEA007966	58.39	75.1	90.69	93.28	85.83	94.08	78.75	70.25	82.26	87.53	82.97	71.44	74.58	81.63	CsMKK5	1.20312	1.09534	0.965156	0.889473	0.832343	0.79273	1.03657
CsMKK6a	TEA015514	21.32	28.14	23.6	29.77	31.15	20.56	26.23	31.18	29.92	26.1	30.47	25.13	20.04	21.53	CsMKK6a	1.46248	1.06326	1.10593	1.02351	0.806742	0.974708	0.820816
CsMKK6b	TEA022537	11.42	13.22	9.78	12.31	15.02	12.19	9.18	18.4	11.41	13.96	18.32	8.25	7.06	11.67	CsMKK6b	1.61121	0.863086	1.4274	1.48822	0.549268	0.579163	1.27124
CsMKK7a	TEA008204	7.78	17.13	19.96	3.91	15.93	35.05	22.02	18.81	12.64	7.7	17.42	15.56	21.37	20.62	CsMKK7a	2.41774	0.737887	0.385772	4.45524	0.976773	0.6097	0.936421
CsMKK7b	TEA007510	30.15	38.29	37.7	23.84	43.65	61.49	29.63	28.39	30.93	34.37	31.05	58.59	66	46.18	CsMKK7b	0.941625	0.807783	0.911671	1.30243	1.34227	1.07335	1.55856
CsYODAa	TEA027265	21.47	15.76	15.29	17.29	16.09	14.66	17.25	20.22	14.63	17.06	15.39	16.9	16.61	15.66	CsYODAa	0.941779	0.928299	1.11576	0.89011	1.05034	1.13302	0.907826
CsYODAb	TEA008165	12.28	16.52	15.1	15.19	15.3	13.88	14.97	12.44	15.78	16.58	13.98	15.97	14.24	14.06	CsYODAb	1.01303	0.955206	1.09801	0.920342	1.04379	1.02594	0.939212
CsEPF1/2a	TEA008903	4.09	1.14	3.69	4.27	2.35	1.47	1.64	2.35	4.68	1.25	2.63	3.94	2.53	1.22	CsEPF1/2a	0.574572	4.10526	0.338753	0.615925	1.6766	1.72109	0.743902
CsEPF1/2b	TEA013017	8.04	8.29	10.38	8.86	11.96	7.82	9.29	7.11	9.2	9.9	9.11	10.77	8.26	8.61	CsEPF1/2b	0.884328	1.10977	0.953757	1.02822	0.900502	1.05627	0.926803
CsEPF1/2c	TEA032229	20.19	27.7	26.85	23.87	29.29	22.04	25.84	18.17	23.52	28.22	23.4	25.77	20.68	21.19	CsEPF1/2c	0.89995	0.849097	1.05102	0.98031	0.879822	0.938294	0.820046
CsEPF1/2d	TEA017353	44.31	27.15	38.58	63.76	38.35	41.04	61.27	61.99	36.88	43.39	48.77	66.08	54.6	60.35	CsEPF1/2d	1.39901	1.35838	1.12468	0.7649	1.72308	1.33041	0.984984
CsEPFL9	TEA010174	14.94	19.57	23.72	21.94	22.46	12.58	19.87	12.75	17.96	16.06	18.54	20.28	13.01	20.68	CsEPFL9	0.853414	0.917731	0.677066	0.845032	0.902939	1.03418	1.04076
CsCYCD7-1a	TEA008391	0	0	0	0	0.3	0	0.1	0	0	0.11	0	0	0	0.11	CsCYCD7-1a	#DIV/0!	#DIV/0!	#DIV/0!	#DIV/0!	0	#DIV/0!	1.1
CsCYCD7-1b	TEA022072	10.24	12.08	19.49	8.49	19.3	7.72	9.8	10.05	11.3	13.08	9.78	15	8.92	10.09	CsCYCD7-1b	0.981445	0.93543	0.671113	1.15194	0.777202	1.15544	1.02959
CsCYCD3-1a	TEA025845	197.44	211.09	250.96	287.46	309	215.22	189.7	263.94	209.48	267.67	285.86	228.47	213.52	166.99	CsCYCD3-1a	1.33681	0.992373	1.06658	0.994434	0.739385	0.992101	0.880285
CsCYCD3-1b	TEA014197	116.36	144.91	122.16	114.89	93.07	94.92	83.89	115.73	125.81	127.52	94.45	104.68	107.83	95.31	CsCYCD3-1b	0.994586	0.868194	1.04388	0.822091	1.12474	1.13601	1.13613
CsCYCD3-2a	TEA004537	85.04	113.8	125	92.94	122.18	92.72	57.95	97.89	116.59	112.41	98.82	100.78	61.64	63.74	CsCYCD3-2a	1.15111	1.02452	0.89928	1.06327	0.824849	0.664797	1.09991
CsCYCD3-2b	TEA008197	15.5	14.8	22.03	24.57	22.41	19.27	21.13	15.71	22.86	21.55	25.79	20.43	15.59	16.04	CsCYCD3-2b	1.01355	1.54459	0.978212	1.04965	0.911647	0.80903	0.75911
CsCYCD5-1a	TEA029991	7.56	11.71	15.46	8.63	18.84	10.31	16.18	7.86	10.02	10.15	9.44	16.86	12.55	15.84	CsCYCD5-1a	1.03968	0.855679	0.656533	1.09386	0.894904	1.21726	0.978986
CsCYCD5-1b	TEA011528	0.75	1.84	1.32	1.33	2.54	1.59	2.26	0.96	0.83	1.65	1.45	1.67	1.44	1.58	CsCYCD5-1b	1.28	0.451087	1.25	1.09023	0.65748	0.90566	0.699115
CsCYCD5-1c	TEA031243	2.75	2.7	1.6	2.02	3.37	3.88	3.59	2.29	4.2	2.33	2.34	3.61	3.78	3.33	CsCYCD5-1c	0.832727	1.55556	1.45625	1.15842	1.07122	0.974227	0.927577
CsMYB3R-1	TEA024836	15.62	13.22	21.47	32.04	21.82	16.05	23.64	25.54	16.91	21.84	17.7	23.19	18.66	19.88	CsMYB3R-1	1.63508	1.27912	1.01723	0.552434	1.06279	1.16262	0.840948
CsMYB3R-4	TEA024305	52.57	44.09	46.59	69.02	54.47	51.98	56.74	59.93	55.26	59.03	62.36	56.18	51.24	59.75	CsMYB3R-4	1.14	1.25335	1.26701	0.903506	1.03139	0.985764	1.05305
CsCDKA-1	TEA011791	35.76	27.94	21.17	25.62	25.61	25.4	30.33	36.39	28.68	26.36	36.97	29.71	24.11	28.75	CsCDKA-1	1.01762	1.02649	1.24516	1.44301	1.16009	0.949213	0.947906
CsSOL1	TEA025162	3.45	4.3	4.46	2.84	4.59	3.43	3.57	3.09	4.18	3.21	3.34	3.76	2.81	3.32	CsSOL1	0.895652	0.972093	0.719731	1.17606	0.819172	0.819242	0.929972
CsSOL2a	TEA022204	16.76	19.97	25.09	23.46	30.85	18.1	25.38	16.18	19.38	25.54	21.1	21.14	15.5	20.58	CsSOL2a	0.965394	0.970456	1.01794	0.899403	0.685251	0.856354	0.810875
CsSOL2b	TEA031233	29.07	23.43	24.84	26.16	28.23	15.49	21.57	23.8	21.64	25.91	25.59	25.43	19.38	20.49	CsSOL2b	0.818713	0.923602	1.04308	0.978211	0.900815	1.25113	0.94993
CsCDKB1-1	TEA019056	142.67	155.12	194.38	292.95	294.2	166.62	183.86	244.35	198.68	184.9	136.07	192.29	157.06	165.56	CsCDKB1-1	1.71269	1.28081	0.95123	0.464482	0.653603	0.942624	0.900468
CsCDKB1-2	TEA018325	101.02	115.56	77.8	87.78	109.54	67.21	76.41	112.01	95.79	78.14	67.51	64.93	53.12	71.15	CsCDKB1-2	1.10879	0.82892	1.00437	0.769082	0.592752	0.790359	0.931161
CsCOP1	TEA023893	13.35	10.74	9.79	11.24	10.83	8.28	12.53	14.62	11.31	8.39	11.76	13.32	12.77	12.36	CsCOP1	1.09513	1.05307	0.856997	1.04626	1.22992	1.54227	0.986433
CsHSP90-1	TEA027790	1875.86	652.87	148.81	74.58	82.34	120.13	18.69	446.97	287.61	111.42	21.28	65.12	45.94	28.79	CsHSP90-1	0.238275	0.440532	0.74874	0.285331	0.790867	0.382419	1.5404
CsHSP90-2	TEA003992	1868.86	714.83	174.48	285.05	110.42	405.61	71.28	916.12	477.22	331.6	120.68	182.09	190.28	118.38	CsHSP90-2	0.490203	0.667599	1.9005	0.423364	1.64907	0.469121	1.66077
CsHSP90-3	TEA008112	1348.38	960.04	606.86	856.65	474.95	1064.38	412.52	1069.48	895.84	949	584.58	721.73	839.53	602.54	CsHSP90-3	0.793159	0.933128	1.56379	0.682402	1.51959	0.78875	1.46063
CsHSP90-4	TEA007238	1.18	1.68	0.74	0.3	0.75	1.24	0.77	0.41	1.04	0.71	0.85	0.44	0.64	0.23	CsHSP90-4	0.347458	0.619048	0.959459	2.83333	0.586667	0.516129	0.298701
CsALMT6	TEA002026	11.53	11.16	10.72	8.11	13.55	10.37	14.36	7.61	10.3	9.11	7.88	11.77	9.44	8.81	CsALMT6	0.660017	0.922939	0.849813	0.97164	0.868635	0.910318	0.61351
CsALMT9	TEA032049	20.63	24.22	23.75	22.09	26.43	23.39	23.48	22.87	28.14	23.77	23.79	27.56	24.02	25.88	CsALMT9	1.10858	1.16185	1.00084	1.07696	1.04275	1.02693	1.10221
CsMATE	TEA011526	0	0.05	0.05	0.05	0.3	0.05	0.4	0	0.42	0.1	0	0.05	0.16	0.42	CsMATE	0	8.4	2	0	0.166667	3.2	1.05
CsMYC2	TEA000833	46.58	82.66	34.57	32.05	58.33	138.68	52.49	79.67	88.06	67.98	50.02	78.85	76.23	70.79	CsMYC2	1.71039	1.06533	1.96644	1.56069	1.35179	0.549683	1.34864
CsMYC4	TEA003964	29.16	28.64	29.88	28.13	27.23	25.76	30.54	28.1	26.79	27.46	26.37	24.92	32.83	35.02	CsMYC4	0.963649	0.935405	0.919009	0.937433	0.915167	1.27446	1.14669

## Sheet: Supplementary Dataset 5
Table S5. Expression prifiles of stomatal development genes for treatment of cold
name	gene_id	CK	CA1-6h	CA1-7d	CA2-7d	DA-7d
CsSPCHa	TEA029105	0	0	0	0	0
CsSPCHb	TEA029434	0	0	0	0	0.0824783
CsMUTE	TEA025673	0	0	0	0	0.891276
CsFAMA	TEA011370	6.29	0.745128	0.16755	0.12607	47.2498
CsSCRM	TEA009785	12.5819	15.12	19.7842	20.3247	22.8191
CsSCRM2a	TEA000036	19.3413	16.0673	24.3319	27.249	32.6226
CsSCRM2b	TEA013512	11.6647	13.9394	13.4528	23.7079	19.7821
CsMYB88	TEA019308	1.08398	1.79557	0.759637	0.692324	5.73437
CsMYB124b	TEA025556	1.05366	0.549497	0.0469649	0.103932	2.15076
CsMYB124a	TEA007744	0.275646	0.217995	0.122928	0.187966	1.50701
CsER	TEA016781	8.41762	2.84433	1.083	0.603926	32.0391
CsTMM	TEA013511	0.0738651	0.0348376	0	0	1.35043
CsERL1/2a	TEA002922	0	0	0	0	0.120857
CsMPK3	TEA026040	19.2307	78.9218	51.43	56.7471	51.1472
CsMPK6	TEA024415	27.683	28.3599	39.4432	50.7505	23.8124
CsMKK4	TEA001048	1.92975	1.85881	2.35213	1.4925	3.14338
CsMKK5	TEA007966	40.6408	56.4795	31.8969	29.2837	42.2058
CsMKK6a	TEA015514	0.727672	0.417756	0.470719	0.368023	3.05058
CsMKK6b	TEA022537	0.64228	0.169924	0	0	3.00729
CsMKK7a	TEA008204	2.70057	1.52435	1.71298	1.9635	5.24975
CsMKK7b	TEA007510	3.78368	3.37853	3.33596	2.58109	0
CsYODAa	TEA027265	24.5473	35.4332	32.9812	42.3036	23.0407
CsYODAb	TEA008165	12.8747	18.1157	16.8601	17.3077	17.8898
CsEPF1/2a	TEA008903	0	0	0	0.455295	11.4854
CsEPFL9	TEA010174	24.2194	21.3602	59.3994	71.8818	30.2205
CsCYCD7-1a	TEA008391	0	0	0	0	0
CsCYCD7-1b	TEA022072	19.8116	11.73	9.44759	10.4112	2.17168
CsCYCD3-1a	TEA025845	3.00225	0.97398	0.424419	0.335729	20.8536
CsCYCD3-1b	TEA014197	9.96159	16.7381	7.62943	5.54367	43.4785
CsCYCD3-2a	TEA004537	3.1881	4.11075	3.07068	1.62873	12.647
CsCYCD3-2b	TEA008197	3.10571	2.67066	4.11221	2.26606	4.98589
CsCYCD5-1a	TEA029991	10.5092	2.04262	0.242831	0.117345	13.9743
CsCYCD5-1b	TEA011528	0.0323463	0.0312737	0	0.0346306	0.0299534
CsCYCD5-1c	TEA031243	0.832294	1.1121	1.39925	1.37039	0.975456
CsMYB3R-1	TEA024836	0.762293	0.771051	0.501474	0.647929	3.30842
CsMYB3R-4	TEA024305	4.9067	6.91846	9.19092	12.4933	8.41784
CsCDKA-1	TEA011791	11.9453	8.55623	9.56747	8.38043	12.4959
CsSOL1	TEA025162	4.57992	4.4909	4.03001	3.67941	7.18198
CsSOL2a	TEA022204	7.97858	4.98479	3.70884	1.99039	20.8473
CsSOL2b	TEA031233	20.2866	11.0841	2.42297	2.41978	13.1149
CsCDKB1-1	TEA019056	5.95447	6.0108	1.93863	2.65452	36.8636
CsCDKB1-2	TEA018325	2.81174	1.70917	1.06217	1.08462	12.3655
CsCOP1	TEA023893	41.8561	50.4354	55.7196	70.9474	26.2733
CsHSP90-1	TEA027790	98.1832	2.79218	6.54806	3.63762	141.735
CsHSP90-2	TEA003992	134.546	84.4749	60.2737	44.8447	193.722
CsHSP90-3	TEA008112	475.5	430.958	629.801	560.047	748.066
CsHSP90-4	TEA007238	0.333443	0.427831	0.0435483	0	0.397042
CsALMT6	TEA002026	10.1027	5.57961	4.28395	2.41201	11.8796
CsALMT9	TEA032049	31.9545	35.94	33.9221	35.085	29.2969
CsMATE	TEA011526	0.827168	8.69357	0.182401	0.104351	0.546223
CsMYC2	TEA000833	30.8471	41.8033	31.6517	18.1511	46.7172
CsMYC4	TEA003964	50.5904	70.2253	57.4399	63.1274	46.0956

## Sheet: Supplementary Dataset 6
Table S6. Expression prifiles of stomatal development genes for treatment of MeJA
name	gene_id	CK	12h_MeJA	24h_MeJA	48h_MeJA
CsSPCHa	TEA029105	1.36921	1.06757	1.34889	0.929394
CsSPCHb	TEA029434	2.88437	0.646694	1.66127	2.07739
CsMUTE	TEA025673	6.10455	6.27107	11.0551	8.0773
CsFAMA	TEA011370	13.3375	36.0148	23.1059	7.93421
CsSCRM	TEA009785	39.516	51.9823	40.933	35.1766
CsSCRM2a	TEA000036	36.5982	45.1959	37.8659	32.7659
CsSCRM2b	TEA013512	25.0203	36.2478	32.6683	19.3691
CsMYB88	TEA019308	3.26306	4.06095	2.9948	2.41051
CsMYB124b	TEA025556	2.68104	2.77828	1.79196	2.40832
CsMYB124a	TEA007744	1.92444	0.354758	0.6422	1.66644
CsER	TEA016781	74.9045	39.117	48.0291	60.704
CsTMM	TEA013511	17.8046	9.49569	6.46342	11.8147
CsERL1/2a	TEA002922	3.48133	0.716357	0.798009	2.02508
CsMPK3	TEA026040	51.1589	16.8473	26.7606	135.654
CsMPK6	TEA024415	30.2429	34.8982	33.9525	34.9745
CsMKK4	TEA001048	5.40643	3.07599	4.19083	2.60145
CsMKK5	TEA007966	16.4454	11.719	13.2729	21.5657
CsMKK6a	TEA015514	5.9829	9.71277	5.967	4.5025
CsMKK6b	TEA022537	6.75317	5.20178	4.00619	5.07554
CsMKK7a	TEA008204	5.5738	3.79265	9.56667	9.01543
CsMKK7b	TEA007510	0.91669	1.36335	2.39878	3.09943
CsYODAa	TEA027265	26.8511	31.3339	50.8704	17.3605
CsYODAb	TEA008165	19.3838	21.1258	22.6626	15.6694
CsEPF1/2a	TEA008903	3.8343	15.602	13.109	10.7047
CsEPF1/2b	TEA013017	51.9458	44.8958	67.8865	55.3718
CsEPFL9	TEA010174	51.9458	44.8958	67.8865	55.3718
CsCYCD7-1a	TEA008391	0.169724	0.108025	0.117326	0.0785155
CsCYCD7-1b	TEA022072	3.94006	1.40846	1.49292	5.89684
CsCYCD3-1a	TEA025845	87.8835	60.8875	42.9599	41.9872
CsCYCD3-1b	TEA014197	54.6703	56.442	68.224	26.1529
CsCYCD3-2a	TEA004537	28.6064	16.8741	17.5279	16.467
CsCYCD3-2b	TEA008197	11.1145	7.011	6.10761	8.64495
CsCYCD5-1a	TEA029991	15.9532	11.8109	9.41573	18.4725
CsCYCD5-1b	TEA011528	0.928063	0.406621	0.332414	1.23944
CsCYCD5-1c	TEA031243	1.50884	0.931535	0.476099	1.16536
CsMYB3R-1	TEA024836	10.8467	10.1411	6.19993	5.46217
CsMYB3R-4	TEA024305	13.6458	14.2023	11.556	9.56207
CsCDKA-1	TEA011791	13.174	18.5069	14.3162	18.9481
CsSOL1	TEA025162	6.10821	7.36933	7.27749	12.8125
CsSOL2a	TEA022204	24.2555	17.3897	12.9288	16.0334
CsSOL2b	TEA031233	20.109	44.0719	34.5144	18.5895
CsCDKB1-1	TEA019056	115.062	91.0952	44.9222	98.2659
CsCDKB1-2	TEA018325	32.0984	26.5506	17.7483	26.0342
CsCOP1	TEA023893	20.8746	29.1989	30.4609	17.748
CsHSP90-1	TEA027790	52.9711	305.874	1276.76	22.3082
CsHSP90-2	TEA003992	91.6841	667.923	1013.25	42.0736
CsHSP90-3	TEA008112	479.389	1471.82	1082.85	192.308
CsHSP90-4	TEA007238	0.0388073	0.123753	0.0903327	0
CsALMT6	TEA002026	12.8051	17.9808	36.436	17.7388
CsALMT9	TEA032049	18.1473	28.7858	32.1066	20.5328
CsMATE	TEA011526	0.248677	1.5717	3.14889	0.673061
CsMYC2	TEA000833	81.9418	39.7834	93.5723	154.976
CsMYC4	TEA003964	37.3346	52.7072	61.857	44.6278

## Sheet: Supplementary Dataset 7
Table S7. Expression prifiles of stomatal development genes for treatment of drought
name	gene_id	N-0h	PEG-N-24h	PEG-N-48h	PEG-N-72h
CsSPCHa	TEA029105	0	0	0	0
CsSPCHb	TEA029434	0.0528619	0	0	0
CsMUTE	TEA025673	0.864619	0.195318	0	0
CsFAMA	TEA011370	0.333531	0.0874575	0	0
CsSCRM	TEA009785	7.43653	2.18813	3.81223	1.97126
CsSCRM2a	TEA000036	16.8365	20.3475	12.7032	12.6998
CsSCRM2b	TEA013512	22.7937	19.7023	14.9713	26.22
CsMYB88	TEA019308	1.96966	1.60309	2.16842	3.01234
CsMYB124b	TEA025556	0.429711	0.224823	0.134731	0.0704135
CsMYB124a	TEA007744	0.242486	0.50963	0.0915941	0.238118
CsER	TEA016781	4.34926	0.448145	0.570186	0.0971877
CsTMM	TEA013511	0.725809	0	0.298776	0.777774
CsERL1/2a	TEA002922	0.481288	0.0419769	0	0
CsMPK3	TEA026040	428.612	975.248	427.715	362.264
CsMPK6	TEA024415	21.5934	44.127	33.062	59.1358
CsMKK4	TEA001048	0.68971	0.483034	0.868162	1.58048
CsMKK5	TEA007966	22.834	38.7704	36.3982	24.3082
CsMKK6a	TEA015514	0.371078	0.7318	0.315637	0.546453
CsMKK6b	TEA022537	0.308448	0.162332	0.350062	0.151375
CsMKK7a	TEA008204	6.72766	5.97592	10.3809	25.3806
CsMKK7b	TEA007510	0.63829	0.336013	0.241528	1.40952
CsYODAa	TEA027265	10.2223	14.3409	15.8638	14.2352
CsYODAb	TEA008165	6.03742	7.43533	7.69199	12.4152
CsEPF1/2a	TEA008903	0	0.536767	0	0
CsEPF1/2b	TEA013017	2.64455	5.35834	3.52947	4.62396
CsEPF1/2c	TEA032229	4.32553	1.93318	2.55597	0.936071
CsEPF1/2d	TEA017353	1.79706	1.00974	0.75118	0.621684
CsEPFL9	TEA010174	30.7383	8.49247	15.2579	9.60014
CsCYCD7-1a	TEA008391	0	0	0	0
CsCYCD7-1b	TEA022072	0.455783	0.460192	0.772154	0.864061
CsCYCD3-1a	TEA025845	10.5566	1.28764	0.720125	0.13415
CsCYCD3-1b	TEA014197	8.03541	2.0927	3.7918	0.549011
CsCYCD3-2a	TEA004537	8.63062	0.970335	1.32554	0.0908422
CsCYCD3-2b	TEA008197	4.28371	1.0596	1.3894	0.877131
CsCYCD5-1a	TEA029991	0.41477	0.108869	0.0782721	0
CsCYCD5-1b	TEA011528	0	0	0	0
CsCYCD5-1c	TEA031243	0.319979	0.0718648	0	0
CsMYB3R-1	TEA024836	0.235976	0.329289	0.236799	0.966642
CsMYB3R-4	TEA024305	7.17295	5.0413	4.39617	4.39699
CsCDKA-1	TEA011791	6.06303	4.41369	3.97327	2.18077
CsSOL1	TEA025162	3.23845	7.43456	3.78551	2.88995
CsSOL2a	TEA022204	2.20803	1.09245	1.81027	0.490611
CsSOL2b	TEA031233	1.2598	1.30058	0.935229	0.583761
CsCDKB1-1	TEA019056	6.54176	6.03555	4.15824	1.88021
CsCDKB1-2	TEA018325	2.44812	0.32086	1.32656	0
CsCOP1	TEA023893	10.0991	8.47152	9.07948	12.9152
CsHSP90-1	TEA027790	20.4311	22.1763	18.151	10.5297
CsHSP90-2	TEA003992	43.1254	64.6615	89.3954	37.4224
CsHSP90-3	TEA008112	273.408	512.052	423.361	211.16
CsHSP90-4	TEA007238	0	0	0	0
CsSLAH3-2	TEA007719	3.97268	3.41228	4.31661	10.8811
CsALMT6	TEA002026	7.23333	3.29196	2.05451	2.62227
CsALMT9	TEA032049	23.0162	14.2275	19.9655	33.5874
CsMATE	TEA011526	8.82238	187.711	119.531	199.462
CsMYC2	TEA000833	186.394	79.0959	144.325	36.9314
CsMYC4	TEA003964	19.6185	20.974	31.9889	147.52

## Sheet: Supplementary Dataset 8
Table S8. Expression prifiles of stomatal development genes for treatment of NaCl
name	gene_id	N-0h	NaCl-N-24h	NaCl-N-48h	NaCl-N-72h
CsSPCHa	TEA029105	0	0	0	0
CsSPCHb	TEA029434	0.0520461	0.0458502	0.052187	0
CsMUTE	TEA025673	0.851274	0	0.121805	0
CsFAMA	TEA011370	0.328384	0.192833	0	0
CsSCRM	TEA009785	7.32176	4.91864	3.64435	1.3629
CsSCRM2a	TEA000036	16.5766	13.8892	13.9036	12.9148
CsSCRM2b	TEA013512	22.4419	15.384	38.1552	40.6369
CsMYB88	TEA019308	1.93926	1.79544	1.99343	1.70146
CsMYB124b	TEA025556	0.423079	0.145163	0.212209	0.0321247
CsMYB124a	TEA007744	0.238743	0.210016	0.319046	0.540053
CsER	TEA016781	4.28214	1.67931	1.30176	0.0295656
CsTMM	TEA013511	0.714607	0.171574	0.260507	0.176665
CsERL1/2a	TEA002922	0.473859	0.278678	0.211261	0
CsMPK3	TEA026040	421.997	345.641	553.767	416.205
CsMPK6	TEA024415	21.2601	22.21	26.4335	44.4775
CsMKK4	TEA001048	0.679065	1.26136	0.756278	0.819669
CsMKK5	TEA007966	22.4816	23.0198	28.1383	31.8186
CsMKK6a	TEA015514	0.365351	0.562084	0.549166	0.247573
CsMKK6b	TEA022537	0.303687	0.177894	0.101423	0
CsMKK7a	TEA008204	6.62383	10.0931	13.7911	24.9298
CsMKK7b	TEA007510	0.628439	0.736118	0.839481	1.41715
CsYODAa	TEA027265	10.0645	18.7917	12.0897	8.98253
CsYODAb	TEA008165	5.94423	17.366	10.886	7.41273
CsEPF1/2a	TEA008903	0	0	0	0
CsEPF1/2b	TEA013017	2.60374	3.19686	3.53784	1.73136
CsEPF1/2c	TEA032229	4.25877	4.27101	2.31193	0.852753
CsEPF1/2d	TEA017353	1.76933	1.34917	1.35862	0.388192
CsEPFL9	TEA010174	30.2639	18.9295	16.4434	1.90461
CsCYCD7-1a	TEA008391	0	0	0	0
CsCYCD7-1b	TEA022072	0.448748	0.706687	0.450107	0.306337
CsCYCD3-1a	TEA025845	10.3937	4.18512	1.03332	0.305343
CsCYCD3-1b	TEA014197	7.91139	2.07699	1.62858	1.14162
CsCYCD3-2a	TEA004537	8.49741	3.36708	1.70385	0.495434
CsCYCD3-2b	TEA008197	4.2176	2.92625	2.19328	1.49158
CsCYCD5-1a	TEA029991	0.408368	0.179725	0.0682282	0
CsCYCD5-1b	TEA011528	0	0	0	0
CsCYCD5-1c	TEA031243	0.315041	0.198314	0.0902656	0
CsMYB3R-1	TEA024836	0.232334	0.318826	0.18127	0.141089
CsMYB3R-4	TEA024305	7.06224	7.31303	4.67768	2.55151
CsCDKA-1	TEA011791	5.96945	5.98961	5.48646	2.96576
CsSOL1	TEA025162	3.18847	5.26491	4.25977	2.87892
CsSOL2a	TEA022204	2.17395	0.735443	0.687042	0.244021
CsSOL2b	TEA031233	1.24035	0.874923	0.319897	0.435273
CsCDKB1-1	TEA019056	6.44079	3.17855	1.65324	2.34564
CsCDKB1-2	TEA018325	2.41034	0.796352	0.805646	0.136807
CsCOP1	TEA023893	9.94326	8.55924	8.95544	3.69319
CsHSP90-1	TEA027790	20.1157	305.397	24.2967	6.27737
CsHSP90-2	TEA003992	42.4598	350.942	61.1593	47.5724
CsHSP90-3	TEA008112	269.188	457.005	380.709	400.229
CsHSP90-4	TEA007238	0	0	0	0
CsALMT6	TEA002026	7.12169	2.64166	4.37135	4.88398
CsALMT9	TEA032049	22.6609	31.5445	26.6675	50.9664
CsMATE	TEA011526	8.68621	77.8771	151.516	219.563
CsMYC2	TEA000833	183.517	138.86	202.304	108.959
CsMYC4	TEA003964	19.3157	36.8881	49.405	70.4959

## Sheet: Supplementary Dataset 9
Table S9. List of primers used in the study
Gene Name	Farward Primer	Reverse Primer	Notes
CsACTIN	GCCATATTTGATTGGAATGG	GGTGCCACAACCTTGATCTT	For qPCR
CsSHEECHa	CAAGTCCAAGACCGTCACCA	CGAGCGAAGTGGGTATGGTT	For qPCR
CsSPEECHb	GTCCAAGAACCCCACAACCA	TCACAAGACGAGGGCTTTGG	For qPCR
CsMUTE	CGGCGAATCCCAGGACAAAT	CCTCCACACTCAACTGGCAC	For qPCR
CsFAMA	CAGAGAGTTGCCTCACGTCC	TGGTCGTTCATTTGGCGTCT	For qPCR
CsSCREAM	GAACTTGAGGCAACCCCACT	CGATATGGAAGGGTCGGTGG	For qPCR
CsSCREAM2a	TTGGTGAGGGTGCAGTAAGG	CTGCTTCAATGGGTTTGCGA	For qPCR
CsSCREAM2b	ACAATGGGGCTAGTTTGGGG	GTTCAACCCCGACCCATCAA	For qPCR
CsER	CGAGTGAGGGTTCTTGTGCT	CAATAGCGTAGCCCCTTCGT	For qPCR
CsCOP1	TGGAGCAAGAAGAAGCCGAG	TACCTGTCCCTTGCCCGATA	For qPCR
CsTMM	GCCAACCACCTAACCCAACT	ACGTGGGATTGACCCAATGA	For qPCR
CsEPFL9	CGGCACCAACTTGCACATAC	TGGACTACTGATGGGGTCGT	For qPCR
CsEPF1	AATTGCAGGTTCAAGGTTGCC	GCCTCTGCAAGTGAAGCACA	For qPCR
CsMBY88	GGGAAACCTGCCCACTCAAA	TGACTGCAAGTGAGCTGAGAA	For qPCR
CsHY5	TGAAAACCAGATGCTTAGAC	CTACTTCCTACCCTCCTGCA	For qPCR
CsALMT6	CGCCAATGAAGCCATACGAG	ACCGATAGAAAGCCGTCGTG	For qPCR
CsALMT9	TCACTTCCCGCGTCGAATAG	CGACAAGTTTGCAGGCCATT	For qPCR
CsMATE	AATTGGGAGCTAACCAGCCC	GTGTGTGAACATGGTTGCCC	For qPCR
CsYODAa	CCGATTGGGAGCCCTCTTTT	CTGTGAGAGGCGTGGATGAG	For qPCR
CsYODAb	CTGAATTGGCCGTGTTGCTC	CTTTGGGCGATGGAAGAGGA	For qPCR
CsSDD1	TAGGCGGTTTCCCATTACCG	CCAATCGAACTATGGCGGGA	For qPCR
CsMYB124a	TTCCCAAGCAGAAAGAGCGT	CTTTGACTGCAAGCGAGCTG	For qPCR
